# Supplementary material for: Fall classification, incidence and circumstances in patients undergoing total knee replacement
Source: Sci Rep. 2022 Nov 18;12:19839. doi: 10.1038/s41598-022-23258-x (PMC9674575; doi:10.1038/s41598-022-23258-x)
Supplement: Supplementary file 2 — Supplementary Information 2. [file 41598_2022_23258_MOESM2_ESM.xlsx]

## Sheet: Fall_circumstances anonimized
	First_level			Second_level
Fall	BoS	CoM	others	Int	Ext	turning	transferring	standing	climbing	walking	Slip	Trip	Failure /weakness	dizziness	Unadequate BoS	uncorect weight shift		home	street
1	1				1					1		1							1
2			1	1				1						1				1
3	1				1					1		1						1
4	1				1					1					1				1
5	1				1					1		1							1
6	1				1					1		1							1
7	1				1					1		1							1
8		1		1						1	1							1
9	1				1					1		1						1
10	1				1					1		1							1
11	1				1					1		1							1
12		1		1			1						1					1
13	1				1					1		1							1
14		1		1					1				1					1
15	1			1						1					1				1
16	1				1				1			1							1
17	1				1				1			1						1
18	1				1					1		1							1
19	1				1					1	1								1
20	1				1			1			1							1
21	1			1						1		1						1
22	1				1					1		1						1
23	1			1				1				1						1
24		1		1						1			1						1
25	1			1						1		1						1
26	1			1						1	1							1
27	1				1					1		1							1
28	1				1			1			1							1
29	1				1					1		1							1
30
31		1		1					1				1						1
32		1		1				1					1						1
33			1	1				1						1				1
34	1			1	1					1		1							1
35		1		1						1		1							1
36		1		1			1									1			1
37			1	1			1							1				1
38	1				1					1		1							1
39
40
41
42	1			1					1						1			1
43	1			1					1			1						1
44	1				1					1		1						1
45		1		1			1									1		1
46	1				1	1					1							1
47	1				1					1		1							1
48	1				1					1	1								1
49	1			1						1		1							1
50	1				1					1		1							1
51	1				1					1		1						1
52	1				1					1					1				1
53	1				1					1		1							1
54	1				1					1		1							1
55	1				1					1		1							1
56		1		1						1	1							1
57	1				1					1		1						1
58	1				1					1		1							1
59	1				1					1		1							1
60	1				1					1		1							1
61	1			1						1					1				1
62	1				1					1		1							1
63	1				1					1	1								1
64	1			1						1		1						1
65	1				1					1		1						1
66		1		1						1			1						1
67	1			1						1		1						1
68	1			1						1	1							1
69	1				1					1		1							1
70	1				1					1		1							1
71	1				1					1		1							1
72		1		1						1		1							1
73	1				1					1		1							1
74	1				1					1		1						1
75			1	1			1							1				1
76	1				1			1			1							1
77			1	1				1						1				1
78		1		1			1						1					1
79		1		1					1				1					1
80	1				1				1			1							1
81	1				1				1			1						1
82	1				1			1			1							1
83	1			1				1				1						1
84	1				1			1			1							1
85
86		1		1					1				1						1
87		1		1				1					1						1
88			1	1				1						1				1
89		1		1			1									1			1
90			1	1			1							1				1
91
92
93
94	1			1					1						1			1
95	1			1					1			1						1
96		1		1			1									1		1
97	1				1	1					1							1
98	1				1					1		1							1
99	1				1					1	1								1
100	1			1						1		1							1
101			1	1			1							1				1
102	1				1			1			1							1
103		1		1					1				1					1
104		1		1					1				1						1
105		1		1			1						1					1
106		1		1						1			1						1
107	1				1					1					1				1
108	1			1						1					1				1
109		1		1						1	1							1
110	1				1					1	1								1
111	1				1			1			1							1
112	1			1						1	1							1
113	1				1			1			1							1
114	1				1				1			1							1
115	1				1				1			1						1
116	1				1					1		1							1
117	1				1					1		1							1
118			1	1				1						1				1
119	1				1					1		1						1
120	1				1					1		1							1
121	1				1					1		1							1
122	1				1					1		1							1
123	1				1					1		1						1
124	1				1					1		1							1
125	1				1					1		1							1
126	1				1					1		1							1
127	1				1					1		1							1
128	1			1						1		1						1
129	1				1					1		1						1
130	1			1				1				1						1
131	1			1						1		1						1
132	1				1					1		1							1
133	1				1					1		1							1
134
135		1		1				1					1						1
136			1	1				1						1				1
137	1				1					1		1							1
138		1		1						1		1							1
139		1		1			1									1			1
140			1	1			1							1				1
141		1		1			1									1		1
142		1		1			1									1			1
143		1		1			1									1		1
144		1		1				1					1						1
145		1		1						1		1							1
146	1			1					1						1			1
147	1			1					1			1						1
148	1			1						1		1							1
149	1			1					1						1			1
150	1			1					1			1						1
151			1	1			1							1				1
152			1	1			1							1				1
153			1	1				1						1				1
154	1				1					1		1							1
155
156
157
158	1				1					1		1						1
159	1				1	1					1							1
160	1				1					1		1							1
161	1				1					1	1								1
162	1				1			1			1							1
163	1				1					1		1							1
164	1				1					1		1							1
165
166
167
168	1				1					1		1						1
169	1				1	1					1							1
170	1				1					1		1							1
171	1				1					1	1								1
	111	31	14	72	85	4	18	23	20	91	26	82	16	14	10	8		76	80
	0.711538	0.198718	0.0897436	0.458599	0.541401	0.025641	0.115385	0.147436	0.128205	0.583333	0.166667	0.525641	0.102564	0.0897436	0.0641026	0.0512821		0.487179	0.512821
	BoS	CoM	others	Int	Ext	turning	transferring	standing	climbing	walking	Slip	Trip	Failure /weakness	dizziness	Unadequate BoS	uncorect weight shift		casa	calle

## Sheet: Hoja1
Columna1	Columna2	Columna3	Columna4	Columna5	Columna6	Columna7	Columna8	Columna9	Columna10	Columna11	Columna12	Columna13	Columna14	Columna15	Columna16	Columna17	Columna18	Columna19
