# Supplementary material for: Fall classification, incidence and circumstances in patients undergoing total knee replacement
Source: Sci Rep. 2022 Nov 18;12:19839. doi: 10.1038/s41598-022-23258-x (PMC9674575; doi:10.1038/s41598-022-23258-x)
Supplement: Supplementary file 3 — Supplementary Information 3. [file 41598_2022_23258_MOESM3_ESM.xlsx]

## Sheet: WBA
ID	HOSPITAL	EDAD	SEXO	ALTURA	PESO	Caidas_Basal	Ejercicio	DIABETES	HTA	COLESTEROL	CANCER	A_tecnica	OKS_PRE_1	OKS_PRE_2	OKS_PRE_3	OKS_PRE_4	OKS_PRE_5	OKS_PRE_6	OKS_PRE_7	OKS_PRE_8	OKS_PRE_9	OKS_PRE_10	OKS_PRE_11	OKS_PRE_12	TUG_PRE_1	TUG_PRE_2	OLB_EXP_PRE_1	OLB_EXP_PRE_2	OLB_CONTROL_PRE_1	OLB_CONTROL_PRE_2	EVA_VAS
1	1	73	1	146	58	2	1	0	0	1	0	0	4	1	3	2	4	5	5	5	4	1	3	5	15.74	14.58	4.9	2.3	7.7	6.12	8
2	1	69	0	168	96	1	1	1	1	0	0	0	4	3	3	2	3	4	4	4	4	4	4	3	12.7	11.8	10	18	30	30	6
3	1	75	1	145	57	1	0	1	0	0	0	1	5	1	4	5	4	5	5	5	5	5	5	4	31.05	30.16	0	0	3	5	5.5
4	1	70	1	147	82	1	1	1	1	1	0	1	5	1	2	5	3	3	5	5	2	4	2	3	18.6	16.8	4.3	6.6	5.4	6.5	4.5
5	1	69	1	154	68	2	1	0	1	1	0	0	4	1	4	1	3	2	5	1	2	2	5	2	15	12.9	0	13	17	6	2.5
6	1		0	170	99	1	0	0	0	0	0	1	5	1	4	5	5	5	5	5	5	4	5	4	33.4	29	1	1	3.5	2.5	3
7	1	75	1	147	59	1	0	0	1	1	0	0	3	1	3	1	4	1	5	4	2	3	1	3	16.6	14.8	0	0	4	9	7.5
8	1	63	1	146	93	2	0	1	1	1	0	0	3	1	3	3	2	3	5	3	3	2	2	3	11.42	11.63	4.26	2.73	2.94	2.46	7
9	1		1	152	67	1	1	0	0	0	0	0	4	1	3	5	4	3	5	4	4	1	3	3	9.9	9.36	4.34	6	4.8	13.7	5
10	1	70	1	151	76	2	0	0	1	1	0	0	5	3	4	3	4	5	5	5	4	4	5	5	15.99	15.55	4.2	7.12	15.8	10	3
11	1	75	1	150	69	2	0	1	1	0	0	0	5	1	3	3	4	4	5	3	4	4	5	5	12.15	12.8	4.4	4.5	6.2	11.3	2
12	1	70	1	150	78	1	1	0	0	0	0	1	3	2	3	2	3	3	5	3	2	2	3	3	10.17	9.94	12.54	21.22	18.9	19.3	4
13	1	72	0	169	99	2	0	0	1	1	0	0	4	1	3	2	4	5	4	5	2	2	3	3	13.7	12.9	4.2	12.4	5	18.2	5
14	1	72	0	165	93	2	1	0	1	0	0	0	4	2	3	5	3	3	5	3	1	1	1	3	11.6	11.7	30	30	30	10	7
15	1	75	0	166	102	2	1	0	1	1	0	0	5	1	3	1	2	2	5	1	1	2	2	3	21.1	18.35	2.75	2	4.4	4.6	6
16	1	57	1	157	67	1	1	0	0	0	0	1	5	3	5	5	4	4	5	5	4	5	3	4	13.6	15	0	0	11.7	5	4
17	1	76	1	152	68	2	1	1	1	0	0	0	2	1	3	1	2	1	5	2	3	2	1	3	16	14.5	0	0	0	0	5
18	1	78	1	155	74	2	1	0	1	0	0	0	5	3	2	3	3	4	5	4	3	4	2	4	20.65	18.7	10.7	4.6	6.8	7	6
19	1	82	1	151	67	1	1	0	1	0	0	0	5	3	4	2	4	4	5	4	2	4	3	4	19.3	22.7	0	0	0	0	8
20	1	58	1	150	64	1	0	0	0	1	0	0	4	4	4	2	3	5	5	5	4	4	3	4	9.5	9.3	15	5	30	30	6
21	1	66	1	145	53	2	1	0	0	1	0	0	4	1	3	2	3	4	5	3	4	2	3	4	13.15	14.6	25	24	30	17	5
22	1	67	1	155	95	2	0	0	1	0	0	0	5	3	2	4	4	5	5	3	3	2	4	5	19.4	18.3	19	8.7	7	30	7
23	1	66	1	136	86	2	1	0	0	0	0	1	5	3	4	5	4	5	5	3	4	4	3	3	13.56	13.45	0	0	31.77	30	8.5
24	1	78	1	153	69	1	0	0	1	1	0	0	5	1	3	3	4	3	5	5	4	4	3	4	16.7	16.7	0	0	3.5	3.7	5
25	1	64	0	170	86	2	0	0	1	0	0	0	5	3	4	3	3	5	5	4	4	3	2	4	16.8	14.98	7.2	5.3	5	6.6	2.5
26	1	67	0	157	55	1	1	0	1	1	0	0	4	1	1	2	1	1	2	1	2	1	1	1	7.74	7.06	36	36	36	33	7.5
27	1	71	1	158	64	2	0	0	0	1	0	1	4	1	1	2	3	3	5	3	1	3	3	3	16.9	16.6	12.43	4.61	6.41	25	4
28	1	68	1	156	71	2	0	0	0	1	0	0	5	1	3	3	3	4	5	3	3	2	2	4	17.1	16.7	2.4	3.7	5.2	3.7	5
29	1	69	1	150	57	2	0	0	1	1	0	1	4	1	1	1	1	2	3	3	1	1	1	3	13.4	12.2	15	15	7	7	9
30	1	76	1	142	63	2	1	0	0	0	0	1	5	3	4	3	4	5	5	5	5	5	5	5	18.19	18.56	2.49	2.26	5.4	3.4	5
31	1	68	1	150	124	2	0	1	1	0	0	0	5	3	3	4	4	5	5	5	4	3	3	4	17.23	14.36	5	4	0	0	10
32	1	72	0	166	83	1	0	0	0	0	0	0	4	1	4	1	5	3	5	3	3	1	1	4	15.3	15.8	4.8	7.7	11.2	6.3	7
33	1	81	0	170	83	2	0	1	1	1	1	0	4	1	3	5	3	5	5	1	3	2	3	5	15.6	13.9	4.3	4.17	5.45	3.7	4.5
34	1	75	0	165	89	2	1	1	1	0	0	1	5	4	5	5	4	5	5	4	5	5	5	4	36.3	35	0	0	0	0	5
35	1		0	161	77	2	1	0	1	1	0	0	4	1	3	3	3	4	3	4	4	3	3	4	11.2	11.1	0	0	0	3	0
36	1	72	1	150	67	1	1	0	0	0	0	0	4	2	4	1	4	1	5	4	2	2	1	4	11.96	10.74	3.7	9.3	7	19.35	4
37	1	82	1	149	60	2	0	1	1	1	0	1	4	2	3	2	3	4	5	1	3	1	3	3	12.9	11	28.77	32.79	30.94	35	3
38	1	63	0	175	77	2	1	0	1	1	0	0	5	3	3	5	3	3	3	4	3	3	3	3	8.8	8.2	11	10	21	14	7
39	1	69	0	166	83	1	0	0	0	1	1	0	4	1	2	1	3	4	5	3	2	3	3	1	9.8	9.09	3.3	4	2.9	11.2	7
40	1	67	1	153	67	1	0	0	1	0	1	1	5	3	3	5	4	5	5	5	4	5	4	4	14.3	14.3	7.2	7.5	5.2	6.5	9
41	1	72	1	153	103	2	0	1	1	0	0	1	5	4	4	4	5	5	5	5	5	5	5	5	22.68	24.47	4.4	4.3	5.36	6	6.5
42	1	61	1	160	82	1	0	0	1	1	0	0	4	3	4	1	4	4	5	3	3	3	3	3	9.9	10.5	2.4	0	4	5	5
43	1	70	1	146	79	1	1	0	1	1	0	0	3	1	3	3	3	5	5	3	4	2	2	5	15.1	15	0	0	0	14	6
44	1	67	1	147	57	2	1	0	0	1	0	1	4	1	3	2	3	4	3	5	3	4	2	3	19.82	11.76	2.79	5.6	16.4	14	5
45	1		1	152	58	2	1	0	0	0	0	1	4	3	4	3	4	3	4	4	4	3	2	3	12.89	12.72	20.3	4.5	20.8	42.8	7.5
46	1	70	1	159	80	1	1	0	1	0	0	0	4	1	2	1	3	1	5	1	2	2	1	3	8.93	9.49	2	1.2	2.3	2.2	7.5
47	1		1	161	87	2	1	1	1	0	0	0	5	3	2	1	4	4	5	5	4	4	1	2	16.8	14.95	7.42	3.76	3.02	6.02	4
48	1	70	1	145	72	1	0	1	1	1	0	0	4	1	1	2	3	5	5	4	5	2	3	3	14.3	12.6	9.7	3.3	0	2.3	6
49	1	51	1	163	90	2	1	0	1	1	0	0	4	3	4	5	4	4	4	5	4	3	4	4	11.24	11.91	12.93	23.32	40.95	4.15	5
50	1	73	0	160	65	2	0	0	0	1	0	0	4	1	3	3	3	4	4	4	4	3	1	2	21.1	19.7	11.8	9.1	0	10.3	8
51	1	85	1	148	55	2	0	0	1	1	0	0	2	3	3	2	3	3	3	3	3	5	3	4	15.5	16	3	2.4	1.8	1.5	5
52	1	69	0	168	74	2	1	0	1	0	0	0	3	1	3	1	2	2	4	3	3	2	1	2	9.4	9.02	33.39	34.35	34.3	32.72	4
53	1	76	1	149	74	2	1	0	0	1	0	1	5	3	4	3	4	4	5	5	5	5	4	5	50.54	39.79	2.8	3	3	2.9	5
54	1	65	1	144	63	1	1	0	1	1	0	0	5	1	3	2	5	4	4	5	4	4	2	3	9.51	8.92	31.7	46.6	31.57	46.72	3
55	1	75	1	151	68	2	0	0	1	1	0	1	4	3	4	2	4	4	4	4	3	3	1	5	21.91	17.56	8.2	14.1	7.4	8.35	7
56	1	72	0	174	111	2	0	0	1	1	1	0	3	1	2	2	1	3	2	1	3	3	2	2	13.91	13.84	9.8	4.6	4.13	2.7	7
57	1	68	1	156	86	1	1	0	1	1	0	1	5	1	3	3	3	5	5	5	3	4	4	4	15.1	14.7	6	0	0	3.4	5
58	1	64	0	169	83	2	1	0	1	1	0	0	2	1	1	1	2	3	3	1	1	1	1	1	7.9	7.5	19	30	30	30	5
59	1	79	1	135	57	2	0	0	0	0	0	1	4	2	4	3	4	2	5	4	5	1	5	4	14.9	14	0	0	0	0	3.5
60	1	62	1	164	90	1	0	0	1	1	1	0	5	5	1	2	4	5	4	5	4	5	2	2	12.9	12.7	3.1	3.2	2.7	3.8	4
61	1	57	0	168	88	1	0	0	1	0	0	1	4	4	4	2	3	3	5	5	4	4	1	2	6.79	6.83	5.7	7.4	31.4	32	8
62	1	74	1	163	95	2	0	0	1	0	0	1	5	1	3	2	4	3	5	1	2	1	1	3	18.2	17.78	23	17	10	10	3
63	1	75	0	172	94	2	0	0	1	0	0	0	3	1	1	1	3	2	4	4	1	1	1	1	9.89	9.49	31.34	10.92	8.2	4.67	3
64	1	83	1	147	64	1	1	0	1	0	0	0	4	1	3	2	3	3	5	4	3	3	5	5	16.2	15.02	0	0	0	0	7
65	1	65	1	155	83	2	0	0	0	1	0	0	3	4	2	2	3	3	3	3	3	3	2	1	12.73	11.78	1.53	1.5	2.6	3	9
66	1	70	0	157	85	2	0	0	1	1	0	1	5	2	1	2	4	5	5	4	3	4	3	4	16.5	15.6	2.44	2.4	6.8	4.5	9
67	1	70	0	152	58	2	0	0	0	1	0	0	5	1	3	3	4	5	4	3	4	4	3	3	13.6	11.6	0	4	17	30	9
68	1	81	1	162	82	2	0	1	1	0	0	1	4	3	4	5	5	5	5	3	5	5	3	5	26.9	25.09	0	0	0	0	5.5
69	1	79	1	143	74	1	0	0	1	1	0	1	5	2	4	3	4	5	5	5	5	3	4	3	34.3	33.2	0	0	3.9	0	6.5
70	1	77	1	149	57	1	1	0	0	0	0	0	4	5	4	3	3	5	5	5	3	4	3	4	23.62	21.15	4.6	3	3	3.15	2
71	1	69	1	161	94	1	1	0	1	1	1	1	5	4	4	4	4	4	5	4	4	4	5	4	39.5	38.7	0	0	0	0	8
72	1	70	1	152	71	2	1	0	1	0	0	0	4	1	1	3	4	4	5	5	5	4	2	3	13.74	11	29.8	13	24	11.27	8
73	1	67	1	158	80	2	0	0	0	0	0	0	5	3	3	2	3	5	4	5	4	3	3	3	10.9	10.5	3.3	1.8	1.25	2	7
74	1	83	0	160	69	2	0	0	0	0	0	1	4	1	1	4	1	3	2	1	1	1	2	2	16.83	14.93	3.8	2.9	8.7	3.45	4
75	1	67	1	149	70	2	0	0	1	1	0	0	5	3	3	2	5	5	5	4	4	4	5	4	29.5	28.5	1.5	0	4	4	7
76	1	72	1	155	84	2	1	0	0	0	1	0	5	2	4	2	4	3	2	4	4	3	5	4	13.22	13.04	14.8	21	26	32	6
77	1	72	1	154	81	1	0	0	1	1	0	0	5	3	4	1	4	5	5	4	4	4	5	4	16.1	16.9	0	0	0	0	7
78	1	74	1	148	79	2	0	1	1	1	0	1	4	3	4	5	5	5	5	5	4	1	4	3	22.21	19.55	0	0	0	0	10
79	1	76	0	165	117	2	0	1	1	1	0	0	4	3	3	2	3	4	5	3	3	3	3	3	14.9	15.2	22.27	3.67	3.99	4.55	4
80	1	51	0	180	132	1	1	1	1	0	0	1	4	1	2	3	4	5	4	3	4	4	4	4	25	23.2	0	0	0	0	8
81	1	75	1	144	52	2	1	0	0	0	0	1	5	4	5	5	4	4	5	4	4	4	5	4	15.54	17.34	0	0	0	0	5
82	1	77	0	156	77	2	1	1	1	0	0	1	4	2	4	5	5	5	5	5	5	4	2	3	16.78	17.37	2	2.1	6.64	3.02	1
83	1		0	176	76	1	1	0	1	0	0	0	3	2	3	1	1	1	3	1	2	1	1	1	8.6	8.65	9.6	26.12	27	36	8
84	1	70	1	156	63	2	1	0	0	1	0	0	4	1	2	3	3	5	5	3	2	1	2	3	14	11.4	4.7	7.5	8.9	6.8	4
85	1	61	1	170	81	2	1	0	0	0	0	0	4	4	4	3	3	5	5	4	4	1	2	4	10.34	9.17	19	15	29.3	26	9
86	1	71	1	154	93	1	1	0	1	0	0	0	4	1	3	2	4	3	5	4	4	4	5	4	10.2	10.2	11	5	5	15	4
87	1	75	1	162	60	2	1	0	0	0	0	0	4	2	2	1	3	2	4	3	3	2	1	4	10.63	9.7	15.32	33.33	14.28	12.62	3
88	1	71	0	161	75	1	1	0	1	1	0	0	4	4	4	3	4	4	4	5	4	4	4	4	14.59	14.1	7.2	4.8	6.4	6.5	7
89	1	77	1	144	68	1	0	0	0	0	0	0	5	3	3	2	3	4	5	5	5	4	4	4	18.58	17.96	12.37	6.37	16.32	3.99	8
90	1	69	0	174	90	1	1	0	0	0	0	1	5	2	3	5	4	4	5	5	4	3	4	3	15.5	13.7	6	3	4.4	5	6
91	1	71	1	143	60	2	1	0	0	0	0	0	5	2	4	4	5	4	4	5	4	4	5	4	12.96	12.67	6.54	32	32	32	4
92	1	76	1	157	59	1	0	0	0	0	0	0	2	2	3	3	3	5	5	4	4	5	4	4	19.2	20.1	3.4	0	0	0	7.5
93	1	75	0	169	86	1	0	1	1	1	0	1	5	3	4	4	3	4	5	3	3	5	5	5	28.9	25.4	0	0	0	0	6
94	1	69	1	155	64	1	0	0	0	0	0	0	5	3	3	3	3	5	5	5	4	3	5	4	36	35.6	4	2	2.5	2.1	3.5
95	1	67	1	161	82	2	0	0	0	1	0	0	4	4	4	4	4	4	4	3	3	1	2	3	17.47	14.98	15.03	14.88	19.78	15.42	7
96	1	62	1	156	83	1	1	0	0	1	0	0	5	3	4	2	4	5	5	5	5	4	3	3	12.98	13.2	32	32.25	32.8	31.4	7.5
97	1	75	1	152	103	2	1	0	0	0	0	0	1	1	5	1	5	2	5	3	1	2	1	5	13.8	15.6	0	0	0	0	3.5
98	1	68	1	153	62	1	0	0	0	0	0	1	3	1	3	2	3	2	5	3	4	4	5	3	14.29	14.04	0	0	2.77	2.8	8
99	1	75	0	173	90	2	1	1	1	1	0	0	4	2	3	2	3	3	5	2	3	1	3	3	11.11	10.58	5.83	11.81	17.54	3.75	5
100	1	63	1	145	57	1	0	0	1	1	0	1	5	3	4	5	4	4	5	5	4	4	5	5	43.7	33.5	0	0	0	0	8.5
101	1	70	0	156	72	2	0	0	0	1	0	0	4	3	3	2	4	3	5	4	4	1	1	3	9.18	8.99	34	34	33	33	3
102	1	78	1	156	64	2	0	1	1	0	0	1	4	3	3	2	4	4	5	3	4	3	3	4			0	0	0	0	2.5
103	1	71	1	148	70	2	0	0	1	1	0	0	4	1	4	3	4	4	5	4	3	2	3	5	13.8	14.02	10.6	13.6	9.3	11	6.5
104	1	83	1	147	78	1	1	1	0	1	0	1	4	1	1	1	3	2	5	3	2	4	3	2	20.18	18.8	0	0	0	0	2.5
105	1	70	1	152	63	2	1	1	1	0	0	0	4	2	2	2	3	3	5	3	3	2	3	3	9.32	8.41	8.4	16.3	7.8	3	8
106	1	70	1	155	83	2	0	1	0	0	0	0	4	3	4	3	3	3	5	4	4	1	5	5	15.5	14	0	0	3	6	3.5
107	1	63	0	178	90	2	1	0	1	1	0	0	5	1	3	2	3	2	3	4	4	2	1	3	10	9.3	30	30	30	30	9
108	1	69	1			1	0	0	1	0	0	0	4	1	3	2	2	5	4	4	3	4	3	4	17.34	12.73	34	33	20.8	31	7.5
109	1	69	1	1.57	89	1	0	0	1	0	0	1	5	3	4	4	3	5	5	5	4	3	4	4	12.49	11.71	11.2	9.8	32	32	6
110	1	72	1	154	77	2	0	0	0	0	0	0	5	4	4	3	4	5	5	1	4	1	5	3	12.9	13.1	9.3	4.1	5.1	6.1	6.5
111	1	85	1	155	74	1	0	0	1	0	0	0	3	3	3	2	3	2	3	3	2	2	1	5	12.4	12	0	0	0	0	4.5
112	1	55	0	168	80	2	0	0	0	0	0	0	5	4	4	4	3	4	5	4	5	4	4	4	15	16.5	6.5	15.9	30	30	7
113	1	66	1	153	70	2	1	0	1	0	0	0	3	1	3	2	2	4	5	1	2	1	1	3	11.38	9.7	2	3.15	2	6.7	4
114	1	68	1	150	78	2	1	0	1	1	0	0	5	1	4	2	4	4	5	4	3	5	1	2	10.9	11.1	0	0	15	6	4.5
115	1	61	1	165	82	1	0	0	1	1	0	0	5	1	2	3	3	5	5	3	4	2	3	3	12.7	11.2	13.6	6.5	30	30	5
116	1	66	1	153	76	1	0	0	0	0	0	1	5	5	5	3	5	5	5	5	5	5	5	5	18.38	18.09	4.92	3.23	0	2.1	6.5
117	1	63	0	170	84	1	0	0	0	0	0	0	5	4	5	4	4	4	4	4	4	2	4	4	12.04	10.64	12.28	12.5	15.8	18.15	9.5
118	1	80	1	150	87	2	0	0	1	0	0	1	3	1	2	2	1	2	5	1	1	1	5	1	18.5	18	0	0	0	0	5
119	1	75	0	155	68	2	1	0	0	0	0	0	5	3	4	2	4	4	5	5	5	5	4	5	17	16.8	6	7.8	7	11.5	0.5
120	1	72	1	161	86	2	0	0	0	0	1	0	5	1	4	2	4	4	4	3	3	4	3	4	23	23.2	5	9	10	26	1
121	1		1	162	95	2	0	1	1	1	0	0	5	3	3	4	3	4	5	5	5	4	5	3	14.4	13.9	3	3	3	0	8
122	1	62	1	157	68	2	0	0	1	1	0	1	4	2	3	3	3	5	5	3	3	4	4	4	19.36	16.56	1.45	1.6	1.8	1.8	5
123	1	66	0	160	84	2	0	0	0	1	0	0	5	3	3	3	4	5	5	3	4	3	4	4	16.2	16.4	9.4	6.8	7.7	3.7	8.5
124	1	71	1	160	73	2	0	0	0	0	0	0	4	3	4	2	3	3	5	5	5	4	3	4	9.99	9.01	21.8	38.2	14	18.7	6.5
125	1	69	1	150	66	1	0	0	0	1	0	0	5	1	3	1	4	5	4	3	4	2	4	4	13.89	13.01	5.79	3.22	8	17.55	9.5
126	1	72	0	163	88	2	1	0	0	0	0	0	5	1	3	1	4	5	5	4	4	4	3	5	14.4	12.6	30	16	2	6.1	6
127	1	64	1	154	90	1	0	0	1	0	1	0	5	1	3	1	5	4	5	5	2	3	3	3	16.8	12.21	2.6	7.6	8.8	2.6	1
128	1	65	1	150	63	2	1	1	1	0	0	0	5	5	5	3	5	5	5	5	4	3	5	3	20.7	17.1	0	0	0	0	0.5
129	1	72	1	158	77	2	1	0	1	0	0	1	5	3	4	5	5	5	5	5	5	4	4	4	25.2	23.9	11.1	9.1	14.6	12.7	9
130	1	71	1	141	82	2	0	0	0	1	0	0	5	4	4	5	4	4	5	5	5	5	5	5	42	35.6	0	0	0	0	6.5
131	1	66	1	146	68	2	1	0	1	0	1	0	3	1	2	2	2	2	3	4	1	1	2	2	11.37	9.5	26.34	11.4	13.5	4.37	6
132	1	74	1	163	84	1	0	0	1	0	0	0	5	1	2	2	4	3	4	4	4	2	1	2	11.99	11.85	6	13	2.7	7.15	8
133	1	76	1	141	50	2	0	1	1	1	0	1	5	3	3	3	4	3	3	4	4	1	1	2	14.6	13.2	0	0	0	0	7
134	1	71	1	147	64	2	0	1	0	1	0	1	5	2	3	1	4	5	5	5	3	2	3	3	38.1	36.9	0	0	0	0	5
135	1	62	1	160	103	1	0	1	1	1	0	1	4	3	3	1	2	1	4	3	4	2	1	4	13.5	13.9	0	0	0	0	5.5
136	1	82	1	160	74	1	0	0	0	1	0	0	4	2	2	1	3	2	4	1	2	2	1	1	19.3	14.4	0	0	0	0	6.5
137	1	83	1	154	76	1	0	0	1	1	0	1	5	1	1	3	1	2	5	5	3	4	5	3	20.4	18.2	3	11	0	0	5.5
138	1	66	0	179	96	1	0	0	1	0	0	0	5	1	3	5	4	5	4	5	4	2	1	4	8.9	8.8	4.2	0	0	0	8
139	1	69	0	167	68	2	0	0	0	1	1	0	4	2	3	2	4	4	3	5	4	3	2	4	16.8	15.58	7	4	4	3	2
140	1	68	1	160	69	2	0	0	0	0	0	0	3	1	2	2	3	2	5	5	2	1	2	3	11.56	9.56	2.23	3.3	1.2	2.2	10
141	1	79	1	150	88	2	0	0	0	0	0	1	5	1	4	5	4	5	5	3	5	4	4	5	27.73	23.89	0	0	0	0	7
142	1	82	1	155	63	1	1	0	0	1	0	1	4	1	3	1	2	2	5	3	2	3	3	2	16	15.7	3	7.9	15.8	8.7	8
143	1	79	1	147	79	2	1	0	1	0	0	1	5	3	4	2	2	3	5	2	2	4	4	4	24.15	21	0	0	0	0	9.5
144	1	77	0	163	67	2	0	0	1	0	0	0	4	1	1	3	1	1	5	1	1	2	1	2	10.8	10.9	0	0	0	0	6.5
145	1	75	1	144	76	2	1	0	1	1	0	0	4	1	2	2	4	4	5	4	3	2	1	1	13.71	12.62	6.85	2.78	2.95	2.53	7
146	1	70	1	158	73	1	0	0	1	0	0	0	4	1	2	2	4	3	5	5	4	4	1	4	13.5	13.2	5.5	5.3	11.1	13.7	9
147	1	83	1	153	74	2	0	0	1	1	0	0	2	1	3	2	3	3	5	1	1	2	2	2	16.7	15.7	0	0	0	0	2
148	1	53	1	169	108	2	1	0	0	0	0	0	4	2	3	3	4	4	3	4	3	3	3	3	12.45	12.7	12.54	12.9	17.13	31.95	4.5
149	1	75	1	165	70	1	0	0	1	1	0	0	4	2	4	2	3	2	5	3	2	2	5	5	14.2	13.4	3	6	5	3	6
150	1	73	1	160	76	1	1	0	0	0	1	1	5	3	4	3	4	3	5	4	5	4	1	5	17.65	16.18	5	8	2.4	2.8	8
151	1	73	0	173	116	1	0	1	1	0	0	0	4	1	3	4	4	4	5	4	2	4	3	4	11.2	9.5	12	6.8	3	0	5.5
152	1	78	1	158	68	2	0	0	0	0	0	0	5	4	4	5	5	5	5	3	4	4	4	4	25.7	26.5	0	0	0	0	5
153	1	74	1	156	73	1	0	0	1	1	1	1	4	1	3	2	3	5	4	3	3	1	1	2	17.12	16.14	2.6	2.4	2.8	4.7	5
154	1	67	0	177	104	2	1	0	1	0	0	0	2	1	2	1	2	1	3	1	2	2	2	1	10	9.9	30	30	30	30	2
155	1	81	1	161	70	1	1	0	1	0	1	0	5	1	3	5	5	2	5	4	2	1	1	3	19.8	17.03	4.5	5.88	4	2.37	1
156	1	72	1	146	65	1	0	0	1	0	0	1	3	1	1	3	1	5	5	5	5	2	5	3	12.04	11.7	3.9	3.3	2.8	4.6	8
157	1	73	0	166	82	2	1	0	1	0	0	0	4	3	3	5	3	4	4	5	3	1	1	1	12.29	11.7	11.5	12	12.1	9.2	8
158	1	72	0	156	97	2	1	0	0	0	0	1	4	3	3	5	3	2	2	1	3	1	2	2	11.1	11.3	0	0	0	3	5
159	1	75	1	149	77	1	1	0	1	0	0	0	5	3	3	2	4	3	5	5	3	3	5	4	14.73	16.03	4.13	3.72	3.32	7.48	5
160	1	70	1	145	57	2	0	0	1	1	0	0	4	1	1	2	3	2	5	3	4	1	3	3	14.9	14.1	0	0	4	7	7.5
161	1	83	1	150	78	1	0	1	1	0	0	1	4	1	2	3	3	3	5	1	3	1	2	1	28	26.59	0	0	0	0	6
162	1	55	1	163	88	1	0	0	1	0	0	0	5	3	3	2	5	4	4	5	5	4	4	4	22.4	21.4	9.6	11.2	10.6	27.6	9
163	1	71	0	177	80	2	1	1	1	1	0	0	5	2	3	1	3	3	3	3	3	2	2	3	14.32	13.63	19.46	31.98	32.47	33.02	9.5
164	1	73	0	167	90	2	1	0	1	0	0	0	5	4	4	3	3	4	5	3	3	3	3	3	15.07	14	22	31	16.15	24	8
165	1	79	1	146	75	2	1	0	1	0	0	1	4	4	3	2	4	5	5	4	5	4	5	3	19.3	18.3	0	0	0	0	2
166	1	76	0	180	89	2	1	0	1	0	0	0	4	1	1	2	2	2	2	1	3	2	1	3	9.7	9.8	2.5	0	2.7	2.7	7
167	1	76	0	168	125	2	1	0	1	0	0	1	5	1	1	4	3	5	5	5	1	2	1	5	12.9	14.6	0	0	0	0	6
168	1	76	1	162	80	1	1	0	0	0	1	1	3	1	3	2	4	3	5	5	4	2	4	4	15.6	16	13.6	19.4	8.4	14.4	5
169	1	76	1	154	68	1	0	1	1	0	1	1	4	1	3	1	2	2	3	3	3	1	1	3	12.24	12.39	3.28	4.5	3.81	3.5	8.5
170	1	71	1	150	95	2	0	0	1	0	0	0	4	1	3	1	3	1	3	3	3	2	1	3	15.3	13.4	0	0	2.2	2.7	3.5
171	1	69	1	154	73	2	0	1	1	0	0	1	4	3	3	4	3	4	5	5	3	1	1	3	23.5	22.5	0	0	0	0	2
172	1	82	0	167	69	2	1	0	0	0	0	1	5	3	4	5	4	4	5	5	4	2	5	5	22.8	21.7	4.7	4.3	5.9	5.22	5
173	1	75	1	158	90	2	0	0	0	0	1	1	3	2	3	3	2	3	3	3	2	2	2	2	15.26	15.5	3	4.2	2.8	3.7	4
174	1	73	0	159	80	2	0	0	0	0	0	0	2	1	1	1	2	2	2	2	2	1	1	3	11.4	9.08	35	35	33	33	4
175	1	87	0	168	62	1	1	0	0	0	0	0	3	1	1	1	2	5	3	2	3	4	1	3	13.8	13.6	0	0	0	0	6
176	1	68	1	161	72	1	1	0	1	0	0	0	4	1	1	1	3	4	5	5	5	4	1	3	13.13	12.59	4.36	8.29	6.04	9.75	5
177	1	74	1	156	93	2	0	1	1	1	0	1	4	1	2	1	3	3	5	1	2	1	2	2	19.04	16.16	4.35	3.19	2.93	4.31	3
178	1	83	1	145	70	1	0	0	1	1	1	1	5	2	5	4	4	5	5	5	5	5	2	5	46.56	30.95	0	0	0	0	10
179	1	68	1	163	95	2	0	0	0	0	0	0	4	2	3	2	3	3	5	4	3	2	3	3	20.56	21.74	12	8.31	20.86	14.43	5
180	1	79	0	159	92	1	1	0	0	0	0	1	4	2	3	1	2	4	5	3	4	4	2	3	14.66	14.51	0	0	0	0	3
181	1	73	1	160	86	1	0	1	1	1	1	1	5	2	3	4	4	4	5	3	4	3	3	3	21.78	14.45	0	0	0	0	6.5
182	1	71	1	159	95	2	0	0	0	0	0	1	5	4	3	5	3	3	5	4	3	4	3	3	19.24	19.25	0	0	0	0	9
183	1	67	1	160	57	2	0	0	0	1	0	0	2	1	3	2	2	3	2	2	2	2	1	3	10.63	11.64	13.11	6.25	22	9.8	0.5
180	2	80	1		76	0	0	0	0	1	1	0	3	0	2	2	3	1	4	1	2	0	1	2	12.1	12.7	6	2.24	5.44	7.66	8
181	2	69	0	170	97	1	0	1	0	0	0	1	4	0	2	2	3	4	4	0	4	4	4	3	23.39	24.61	1.84	0	6.55	0	6
182	2	80	1	149	55	1	0	0	1	0	0	1	3	1	0	0	2	2	4	3	2	0	0	2	15.95	14.72	0	0	0	0	5.5
183	2	67	0	172	72	0	1	0	0	0	1	0	4	2	2	0	3	4	4	2	3	1	2	4	14.68	14.55	3.81	4.05	3.61	1.97	4.5
184	2	77	1	163	70	0	0	0	0	0	1	1	4	2	4	2	3	4	4	4	1	4	4	4	55.8	50.02	-	-	-	-	2.5
185	2	75	0	163	76	0	0	1	1	1	0	0	4	2	2	0	2	1	3	4	3	0	2	3	14.12	15.04	6.22	6.35	15.9	7.66	3
186	2	65	0	176	88.5	0	1	0	1	0	0	0	3	0	2	2	2	4	3	0	3	1	0	4	10.68	9.05	3	1.98	3.8	1.14	7.5
187	2	75	1	163	72	1	1	1	1	0	1	0	3	0	2	2	2	2	4	2	3	0	0	3	11.09	11.18	2.91	2.63	2.89	5.51	7
188	2	80	0	168	90	0	0	1	1	1	0	1	2	0	2	2	1	3	4	0	3	1	4	2	16.81	15.05	2	1.27	1	1.44	5
189	2	64	1	145	85	1	0	0	1	1	0	1	4	3	3	2	2	3	4	4	4	4	4	4	19.27	17.97	2	1.3	16.3	5	3
190	2	73	1	170	60.5	1	0	1	0	0	0	0	3	0	0	0	2	0	4	4	2	0	1	2	14.2	13.09	1.52	-	2.36	-	2
191	2	70	1	157	52.5	1	0	0	0	0	0	0	2	0	2	0	1	2	2	2	2	0	0	2	7.8	7.6	2.75	6.47	5.36	8.51	4
192	2	78	0	170	83	1	0	1	1	1	0	1	1	0	2	2	3	2	4	2	2	2	4	2	36.92	33.61	-	-	8.13	8.22	5
193	2	80	1	167	66	0	0	0	1	1	0	1	4	1	3	2	3	4	4	2	3	0	2	4	15.11	13.15	-	-	-	-	7
194	2	77	1	150	65	0	0	0	1	0	0	0	4	2	2	2	0	2	4	2	2	2	2	2	12.2	11.6	-	-	-	-	6
195	2	67	0	168	95	0	0	0	1	1	0	1	3	2	0	2	3	4	4	4	4	1	2	3	15.23	16.11	2	2	2	2	4
196	2	71	1	157	58	1	0	0	0	0	1	1	4	3	3	1	3	3	4	4	2	3	3	2	12.6	14	6	-	8.5	-	5
197	2	69	1	158	94	0	0	1	0	1	1	1	4	3	4	3	2	4	4	4	4	2	3	3	20.5	20.4	-	-	-	-	6
198	2	62	0	183	102	1	1	0	0	0	0	1	3	0	0	0	3	4	4	3	3	0	0	0	9.96	8.79	7.97	15.58	3.29	2	8
199	2	81	1	160	80	0	0	0	1	0	0	1	3	2	2	1	1	4	4	0	2	1	1	1	20.67	21.3	3.67	6.16	4.87	6.49	6
200	2	66	0	172	70	0	0	0	0	0	0	0	3	0	2	0	1	3	4	0	0	3	0	2	12.76	12.36	2	4.14	2.95	2.36	5
201	2	78	1	156	80	1	0	0	0	0	0	1	3	0	0	4	4	4	4	2	2	0	1	2	15.53	14.72	-	-	-	2.17	7
202	2	56	1	165	110	0	0	0	1	0	1	0	4	0	2	2	3	4	4	4	3	0	2	3	11.41	11.31	1.52	2.11	1.9	5.89	8.5
203	2	62	1	163	68	1	0	0	1	1	0	1	4	2	3	2	2	4	4	4	3	1	4	2	18.25	21.03	-	-	-	-	5
204	2	55	0	172	103	0	0	0	1	0	0	0	3	2	1	1	3	4	4	4	3	2	3	3	11.33	11.51	2	4.2	17.61	-	2.5
205	2	56	0	173	108	0	0	0	0	0	0	0	4	0	3	0	3	2	4	2	3	0	0	3	8.18	7.46	-	4.13	13.55	-	7.5
206	2	53	0	175	95	0	0	0	0	0	0	0	4	3	3	1	3	3	4	4	3	2	2	3	10.88	9.61	2.76	5.57	3.73	-	4
207	2	80	1	160	77	0	0	0	0	0	1	1	4	1	0	0	0	1	4	4	2	3	0	1	17.5	17.51	9.87	-	30	-	5
208	2	87	1	158	86	0	1	0	1	1	0	1	4	1	2	0	3	3	4	4	3	2	4	4	15.73	13.85	-	-	-	-	9
209	2	77	1	163	61	0	0	0	1	0	0	0	3	1	1	0	2	3	3	2	3	2	2	4	16.07	13.97	-	-	3.34	1.3	5
210	2	71	1	152	81	1	0	1	1	1	0	0	3	2	2	2	3	4	3	2	3	0	0	1	24.29	14.77	3.13	2.3	6.87	4	10
211	2	68	0	165	78	0	1	0	0	1	1	0	2	0	0	2	0	4	0	0	3	0	1	0	11.19	11.14	15.41	5	30	-	7
212	2	73	1	158	68	0	0	0	0	1	0	1	4	3	3	2	3	4	4	4	3	0	3	3	20.92	18.55	3.92	3.06	-	5	4.5
213	2	79	1	145	54	1	0	1	1	1	0	0	4	0	2	4	3	4	4	4	4	1	4	4	49.53	52.48	-	-	-	-	2
214	2	77	0	163	60.5	0	0	0	0	1	0	1	3	2	2	0	3	4	4	4	2	0	1	2	15.3	15.3	2	4.4	1.12	2.05	1
215	2	65	1	145	113	1	0	1	1	0	0	1	4	2	3	2	3	4	4	4	4	3	4	3	37.45	30.53	-	-	-	-	8
216	2	73	1	173	116	1	0	1	1	1	0	1	4	4	4	3	2	4	4	2	3	0	4	3	21.68	21.18	-	-	-	-	8
217	2	69	1	155	103	1	0	1	1	1	0	1	3	3	3	2	3	4	4	0	4	2	4	2	18.88	17.58	20	-	2.49	1.92	5
218	2	64	0	175	113	0	0	1	1	1	0	0	3	2	3	1	3	4	4	4	3	1	2	2	10.35	9.54	28.55	20.81	30	8.59	5
219	2	80	0	160	76	0	0	0	1	0	0	0	4	2	3	2	2	4	4	2	4	2	4	3	16.55	16.35	1.2	1	10.15	-	7.5
220	2	73	1	154	108	0	0	0	1	0	0	1	3	0	2	1	2	4	4	3	3	3	2	1	22.42	19.79	5.2	11.65	-	-	6
221	2	73	1	158	75	0	0	0	1	1	0	1	4	2	3	2	2	4	4	2	3	3	4	2	24.13	24.21	-	-	-	-	9
222	2	67	1	171	85	0	0	1	1	1	0	0	3	0	2	0	3	1	3	2	3	1	1	2	9.89	8.64	15.75	21.77	2.63	5.17	9.5
223	2	74	1	156	89	0	0	0	1	0	0	1	4	1	2	1	3	4	4	0	4	1	2	2	18.46	17.41	-	-	-	-	8
224	2	83	1	156	82	1	0	0	1	1	0	0	3	2	3	1	2	2	4	2	3	1	3	3	13.88	15.01	1	-	1.71	3.73	2
225	2	79	1	155	69	0	0	0	1	0	1	0	3	0	0	1	2	1	4	0	3	1	1	1	9.33	10.14	6.08	5.24	2.5	5.96	7
226	2	84	0	160	110	0	0	0	1	0	0	0	3	0	0	0	1	2	4	0	2	0	0	2	12.95	12.5	-	-	-	-	6
227	2	65	1	155	84	0	0	0	1	0	0	0	0	0	3	0	0	0	4	0	3	0	3	2	13.26	12.5	2.43	1.46	1.32	1.64	5
228	2	73	1	147	65	0	0	0	0	1	0	0	3	1	1	0	3	1	3	2	1	1	0	2	10.4	10.6	2.49	13.53	12.81	30	8.5
229	2	67	0	170	104	0	0	0	1	1	0	0	2	0	1	1	1	4	2	0	2	2	0	1	11.12	10.38	4.66	-	30	-	3.5
230	2	72	1	160	72	1	0	0	1	1	0	1	3	0	2	2	2	4	4	0	2	0	4	2	13.73	13.12	-	-	-	-	2
231	2	71	0	171	93	0	0	0	1	0	0	0	3	0	1	0	3	2	2	4	1	0	0	2	11.32	9.37	2.63	5.56	24.78	4.33	5
232	2	74	1	172	83	1	0	0	1	1	0	0	4	0	2	1	3	1	4	2	3	1	2	3	15.64	14.88	26.44	15	16.05	19.81	4
233	2	81	1	160	65	0	0	1	1	1	1	1	4	2	3	4	2	4	4	0	3	3	2	4	43.65	37.01	-	-	-	-	4
234	2	83	0	175	80	1	0	0	1	1	1	1	4	4	2	2	0	2	4	2	3	3	4	4	14.37	13.6	-	-	-	-	6
235	2	67	1	162	90	1	0	0	0	0	0	0	4	0	2	1	0	2	4	2	3	0	4	2	7.93	7.66	2.83	3.53	2.76	5.63	5
236	2	63	1	155	83	1	0	1	1	0	0	1	4	0	3	1	2	1	4	0	4	0	2	2	15.4	14.5	-	-	-	-	3
237	2	66	1	154	83	0	0	0	1	1	0	1	3	0	2	2	3	1	4	2	2	1	3	4	10.61	10.74	-	-	-	3.62	6
238	2	64	0	173	96	0	0	0	1	1	0	0	3	2	2	2	2	4	4	4	3	4	1	3	9.45	9.28	-	14.34	-	-	8
239	2	64	1	170	55	1	0	0	1	0	0	1	4	3	4	4	3	4	4	4	4	3	4	4	-	-	-	-	-	-	5.5
240	2	61	1	156	77	1	0	0	1	1	0	0	3	2	3	0	3	3	4	2	3	4	1	3	9.85	9.17	-	-	-	4.52	8.5
241	2	71	0	156	83	0	0	0	1	1	0	0	3	0	0	1	2	4	4	4	1	2	2	1	9.56	8.9	-	-	13.2	-	3.5
242	2	67	1	147	92	0	0	1	1	1	0	0	4	0	3	2	3	4	4	0	3	3	3	2	18.54	19.75	4.85	3.6	5.21	4.13	2
243	2	66	0	170	95	1	0	1	1	1	0	0	3	0	0	4	2	4	4	4	3	1	1	0	11.69	11.43	4.21	7.67	10.14	8.71	5
244	2	67	0	181	122	0	0	0	1	0	1	0	4	2	2	1	2	3	4	2	2	1	2	2	10.41	10.24	-	-	2.95	-	4
245	2	72	1	170	74	1	0	0	0	0	0	0	3	1	2	0	0	4	3	2	3	2	2	2	13.46	12.99	-	-	-	-	4
246	2	67	0	159	83	1	0	0	1	1	0	1	3	1	1	2	3	2	4	0	2	1	1	3	12.3	11.5	-	2.95	4.58	3.6	6
247	2	73	1	162	85	1	0	0	0	0	0	0	3	2	3	1	3	3	4	3	3	0	1	2	12.61	12.98	-	2.55	-	3.9	5
248	2	67	0	153	74	0	1	0	1	0	0	0	3	0	1	0	0	1	3	4	1	1	0	2	12.11	10.45	-	-	-	3.22	3
249	2	75	1	160	61	1	1	0	1	1	0	0	3	0	0	0	3	3	3	2	3	2	1	3	11.1	10.25	-	3.11	9.32	5.56	6
250	2	79	1	145	54	1	0	1	1	1	0	0	4	0	2	4	3	4	4	4	4	1	4	4	49.53	52.48	-	-	-	-	8
251	2	77	0	163	60.5	0	0	0	0	1	0	1	3	2	2	0	3	4	4	4	2	0	1	2	15.3	15.3	2	4.4	1.12	2.05	5.5
252	2	65	1	145	113	1	0	1	1	0	0	1	4	2	3	2	3	4	4	4	4	3	4	3	37.45	30.53	-	-	-	-	8
253	2	73	0	173	116	1	0	1	1	1	0	1	4	4	4	3	2	4	4	2	3	0	4	3	21.68	21.18	-	-	-	-	8
